# Supplementary material for: ADAMTS4 is a crucial proteolytic enzyme for versican cleavage in the amnion at parturition
Source: Commun Biol. 2024 Mar 9;7:301. doi: 10.1038/s42003-024-06007-w (PMC10924920; doi:10.1038/s42003-024-06007-w)
Supplement: Supplementary file 4 — Supplementary Data 1 [file 42003_2024_6007_MOESM4_ESM.xlsx]

## Sheet: Fig.1a
VCAN	ACAN	BCAN	NCAN
31.5001	0.159262	0	0
12.429	0.0218343	0	0.010173
22.7936	0.178316	0	0
4.49003	0.00743856	0.0191945	0
6.28765	0.164652	0	0.0219184
18.5461	0.129383	0.0196389	0

## Sheet: Fig.1b
VCAN
TNL	TL
1.23214	4.2524
1.69536	0.79347
1.33599	0.770325
0.54568	1.67676
0.226129	0.627927
0.44342	0.757668
0.343708	3.35748
2.65089	1.58266
0.526685	1.49066

## Sheet: Fig.1c 
VCAN			versikine
TNL	TL		TNL	TL
1.85388	0.0506661		1.88265	0.982735
1.48002	0.0431508		1.2051	2.41245
1.0685	0.0888456		1.01943	3.22663
0.384891	0.137377		0.647265	3.77616
0.22274	0.103923		0.435774	0.793051
0.989972	0.0736528		0.80978	3.92065
	0.0509887			2.0113
	0.492521			7.70724

## Sheet: Fig.2b
ADAMTS4
TNL	TL
1.5556	10.6101
1.23801	34.5476
1.09442	39.6714
0.203369	1.1388
0.340293	34.6639
0.606614	32.6016
2.67565	41.044
0.306813	29.631
0.145718	18.1621
0.550871	30.5944
2.28264	5.06122
	12.3826

## Sheet: Fig.2c
ADAMTS4			LRP1
TNL	TL		TNL	TL
0.480475	11.7627		1.09098	0.858213
0.682552	5.59549		0.887471	0.336686
0.253504	7.42964		0.642816	0.208694
1.09671	7.93249		1.18717	0.221694
1.46012	2.45844		0.86272	0.113257
2.18708	3.15918		1.23182	0.165278
0.839561	3.59918		1.09702	0.165711

## Sheet: Fig.2d
LRP1
TNL	TL
0.375359	0.152631
1.41325	0.197564
1.62738	0.632434
0.760867	0.335042
0.842727	0.533774
0.848398	0.374205
0.352805	0.663738
1.54619	0.00437989
0.72623	0.0059379
2.2533	1.66918
0.253492	0.236832
	0.483596

## Sheet: Fig.2f
ADAMTS4			LRP1
AE	AF		AE	AF
0.377374	219.643		1.64235	5.62508
0.184463	98.709		1.29845	3.87325
2.70426	85.0124		0.522114	6.85927
0.733898	202.551		0.537077	2.69503

## Sheet: Fig.3b
	ctrl			rhADAMTS4(50ng/ml)
VCAN	1	1	1	0.320598	0.293176	0.246172
versikine	1	1	1	2.59627	2.85443	1.80689

## Sheet: Fig.3d
	ctrl			rhADAMTS4(50ng/ml)
VCAN	1	1	1	0.159831	0.193516	0.0415946
versikine	1	1	1	6.62615	6.69415	4.08487

## Sheet: Fig.3h
Masson staining			Sirius red staining
control	rhADAMTS4		control	rhADAMTS4
207.268	215.833		170.099	195.691
205.673	211.19		199.476	175.991
205.273	193.008		194.426	196.944

[truncated: 25 more sheets: Fig.4a, Fig.4b, Fig.4c, Fig.4d, Fig.4e, Fig.4f, Fig.5a, Fig.5d, Fig. 5e, Fig.6a, Fig.6b, Fig.6c, Fig.7b, Fig.8b, Fig.8c, Fig.8d, Fig.8e, Fig.S1b, Fig.S2a, Fig.S2b …]
